# Supplementary material for: Immune checkpoint modulation enhances HIV-1 antibody induction
Source: Nat Commun. 2020 Feb 19;11:948. doi: 10.1038/s41467-020-14670-w (PMC7031230; doi:10.1038/s41467-020-14670-w)
Supplement: Supplementary file 5 — Supplementary Data 1 [file 41467_2020_14670_MOESM5_ESM.xlsx]

## Sheet: Sheet1
Gene	GeneID	baseMean	log2FoldChange	lfcSE	stat	pvalue	padj
ENSMMUG00000030305	IGHE	32.0625	22.0777	3.38448	6.52322	6.88e-11	1.01e-06
ENSMMUG00000040581	mml-mir-650d	180.937	7.21713	1.44555	4.99264	5.96e-07	0.00197374
ENSMMUG00000012648	GPNMB	10.8616	6.68701	1.60771	4.15933	3.19e-05	0.0195363
ENSMMUG00000007777	CIITA	5.2729	5.671	1.47575	3.8428	0.000121639	0.0358019
ENSMMUG00000015847	TLR2	26.7081	5.3313	1.23366	4.32152	1.55e-05	0.0119808
ENSMMUG00000010853	E2F8	15.508	4.31402	0.885151	4.87376	1.09e-06	0.00201053
ENSMMUG00000010114	RIN2	10.1097	4.13645	1.09776	3.76809	0.000164499	0.0396147
ENSMMUG00000015606	SPI1	43.4859	3.9902	1.03897	3.84052	0.000122772	0.0358019
ENSMMUG00000014434	FGR	81.5155	3.86612	0.788652	4.90219	9.48e-07	0.00198895
ENSMMUG00000039980	COL5A3	63.4621	3.40839	0.693227	4.9167	8.8e-07	0.00198895
ENSMMUG00000044622		17.0893	3.39415	0.903101	3.75833	0.000171051	0.0398848
ENSMMUG00000005545	OSM	104.536	3.16716	0.771063	4.10752	4e-05	0.0205577
ENSMMUG00000009926	SERPINE1	64.5875	3.09414	0.670538	4.61441	3.94e-06	0.00482584
ENSMMUG00000038616	U1	12.0441	3.00871	0.800527	3.75842	0.000170993	0.0398848
ENSMMUG00000048710	HIC1	44.9953	2.98973	0.776622	3.84966	0.000118284	0.0358019
ENSMMUG00000004577	VEGFA	122.593	2.72802	0.702943	3.88085	0.000104091	0.0332411
ENSMMUG00000023780	IFI27	172.671	2.69323	0.541969	4.96934	6.72e-07	0.00197374
ENSMMUG00000008710	PCDH1	44.7893	2.57621	0.68096	3.7832	0.000154828	0.0396147
ENSMMUG00000009983	UBQLN4	74.3557	2.35477	0.61838	3.80797	0.000140114	0.0388354
ENSMMUG00000007953	NOXO1	33.9327	2.33037	0.629965	3.69921	0.00021627	0.0447466
ENSMMUG00000022338	ZNF787	57.3873	2.14999	0.523248	4.10893	3.98e-05	0.0205577
ENSMMUG00000014729	ZNF541	197.472	2.11082	0.530994	3.97522	7.03e-05	0.028239
ENSMMUG00000017360	NT5DC2	107.092	2.03287	0.438902	4.63172	3.63e-06	0.00482584
ENSMMUG00000016074	LFNG	208.415	2.02811	0.422581	4.79935	1.59e-06	0.00259819
ENSMMUG00000030590	C10orf128	96.9127	1.92584	0.476349	4.04292	5.28e-05	0.0242338
ENSMMUG00000032231		57.5239	1.89539	0.473744	4.00088	6.31e-05	0.0272662
ENSMMUG00000013823	CDT1	107.751	1.88678	0.449173	4.20057	2.66e-05	0.017005
ENSMMUG00000018070	NCAPG	46.3798	1.78515	0.483474	3.69233	0.000222207	0.0453365
ENSMMUG00000021867	TK1	83.9873	1.72848	0.403487	4.28385	1.84e-05	0.0128492
ENSMMUG00000014464	FOSL2	1657.24	1.72438	0.456559	3.77691	0.000158787	0.0396147
ENSMMUG00000003846	EHD4	212.48	1.70565	0.387125	4.40594	1.05e-05	0.00859567
ENSMMUG00000004901	SEMA4A	304.441	1.65142	0.414857	3.9807	6.87e-05	0.028239
ENSMMUG00000018137	MYBL2	281.617	1.62769	0.401568	4.05333	5.05e-05	0.0242274
ENSMMUG00000016096	LMNA	6332.62	1.5702	0.38085	4.12288	3.74e-05	0.0205577
ENSMMUG00000013767		194.682	1.49219	0.348242	4.28492	1.83e-05	0.0128492
ENSMMUG00000010256	EGR2	680.799	1.46013	0.373008	3.91447	9.06e-05	0.03169
ENSMMUG00000042153		615.759	1.44392	0.315667	4.57418	4.78e-06	0.00540244
ENSMMUG00000018513	IRF4	475.277	1.42853	0.275467	5.18583	2.15e-07	0.00105303
ENSMMUG00000019268	CD82	358.939	1.41691	0.360613	3.92918	8.52e-05	0.03054
ENSMMUG00000007181	RGS3	189.294	1.3322	0.323325	4.12032	3.78e-05	0.0205577
ENSMMUG00000021054	MCM5	312.415	1.32977	0.296092	4.49108	7.09e-06	0.00693994
ENSMMUG00000010917	SH2D2A	791.934	1.29343	0.291514	4.43693	9.13e-06	0.0083781
ENSMMUG00000022117	ALDH16A1	254.929	1.22581	0.315544	3.88474	0.000102438	0.0332411
ENSMMUG00000019390	TMEM184B	378.641	1.18743	0.303838	3.90811	9.3e-05	0.0317784
ENSMMUG00000014247	MYO1F	634.989	1.13709	0.27706	4.10413	4.06e-05	0.0205577
ENSMMUG00000022726	DYRK1B	309.028	1.09407	0.289884	3.77414	0.000160558	0.0396147
ENSMMUG00000004811	EPN1	374.603	1.09265	0.286897	3.8085	0.000139814	0.0388354
ENSMMUG00000032424	CXCR3	239.898	1.06849	0.250567	4.26427	2.01e-05	0.0133915
ENSMMUG00000022588	ZBP1	274.674	1.04425	0.229368	4.55271	5.3e-06	0.00555703
ENSMMUG00000044121	MKI67	305.985	1.03124	0.278724	3.69984	0.000215731	0.0447466
ENSMMUG00000016948	FAM122B	271.335	1.02101	0.270477	3.77486	0.000160096	0.0396147
ENSMMUG00000000453	SPPL2B	721.809	0.985307	0.263533	3.73884	0.000184875	0.0415515
ENSMMUG00000012300	PDXK	312.3	0.953754	0.24009	3.97249	7.11e-05	0.028239
ENSMMUG00000018584	NUAK2	1098.52	0.836467	0.215041	3.8898	0.000100328	0.0332411
ENSMMUG00000003176	DNAJB6	5174.96	-0.814266	0.217438	-3.74482	0.000180521	0.0414352
ENSMMUG00000006468	FGFR1OP2	7967.91	-0.92868	0.244658	-3.79583	0.00014715	0.0393023
ENSMMUG00000005695	ZNF121	307.649	-0.971265	0.26467	-3.66972	0.000242818	0.0488262
ENSMMUG00000007485	ZNF555	683.426	-0.998952	0.268605	-3.71903	0.000199989	0.0432036
ENSMMUG00000000798	BAG3	694.725	-1.09902	0.278394	-3.94772	7.89e-05	0.0294398
ENSMMUG00000048363	IFIT2	424.034	-1.11718	0.281929	-3.96262	7.41e-05	0.0286581
ENSMMUG00000021218	FYB1	4574.19	-1.12818	0.296782	-3.80138	0.00014389	0.0391434
ENSMMUG00000018124	LYSMD4	440.629	-1.12948	0.292772	-3.8579	0.000114367	0.0357457
ENSMMUG00000012745	ZNF483	340.341	-1.14835	0.307341	-3.73639	0.000186685	0.0415515
ENSMMUG00000010075		348.449	-1.16023	0.263307	-4.40639	1.05e-05	0.00859567
ENSMMUG00000030680		123.883	-1.29729	0.343921	-3.77205	0.000161909	0.0396147
ENSMMUG00000005994	ST6GALNAC5	248.527	-1.31605	0.324918	-4.05042	5.11e-05	0.0242274
ENSMMUG00000028686	MT-CO2	12003.2	-1.3919	0.379634	-3.66643	0.000245959	0.0488262
ENSMMUG00000015381	KRAS	4875.53	-1.48934	0.263775	-5.64623	1.64e-08	0.000120461
ENSMMUG00000009155		571.282	-1.61241	0.43566	-3.70108	0.000214682	0.0447466
ENSMMUG00000007545		121.022	-1.61466	0.42076	-3.8375	0.000124295	0.0358019
ENSMMUG00000038487	FAM60A	845.022	-1.65131	0.44353	-3.72311	0.000196783	0.0431454
ENSMMUG00000028389	Y_RNA	14.1359	-2.73697	0.682798	-4.00845	6.11e-05	0.0272067
ENSMMUG00000043448		73.3806	-3.10485	0.787252	-3.94391	8.02e-05	0.0294398
ENSMMUG00000021147	RBM46	18.7879	-7.15896	1.52968	-4.68004	2.87e-06	0.00421336
