# Supplementary material for: Immune checkpoint modulation enhances HIV-1 antibody induction
Source: Nat Commun. 2020 Feb 19;11:948. doi: 10.1038/s41467-020-14670-w (PMC7031230; doi:10.1038/s41467-020-14670-w)
Supplement: Supplementary file 6 — Supplementary Data 2 [file 41467_2020_14670_MOESM6_ESM.xlsx]

## Sheet: Sheet1
GeneID	ID	baseMean	log2FoldChange	lfcSE	stat	pvalue	padj
ENSMMUG00000044089		9.32341	20.528	3.38745	6.06003	1.36e-09	9.58e-06
ENSMMUG00000007777	CIITA	6.94462	6.23297	1.36902	4.55288	5.29e-06	0.00542445
ENSMMUG00000030178		92.8134	5.39989	1.31677	4.10087	4.12e-05	0.0134782
ENSMMUG00000021784	NXPH4	75.8964	4.70127	0.615986	7.63211	2.31e-14	3.25e-10
ENSMMUG00000015731	C11orf63	15.6938	4.48987	1.24002	3.62079	0.0002937	0.0417737
ENSMMUG00000043307		19.1885	4.47349	1.08647	4.11744	3.83e-05	0.0131573
ENSMMUG00000008710	PCDH1	89.2677	3.86868	0.668576	5.78645	7.19e-09	3.37e-05
ENSMMUG00000006727	VDR	15.5224	3.69887	0.838254	4.41259	1.02e-05	0.00697257
ENSMMUG00000002740	HEY1	20.4868	3.54407	0.970799	3.65067	0.000261557	0.0400324
ENSMMUG00000008692	TNFSF14	16.7119	3.43292	0.866097	3.96366	7.38e-05	0.0192463
ENSMMUG00000038616	U1	13.1178	3.34095	0.828991	4.03014	5.57e-05	0.0160191
ENSMMUG00000009926	SERPINE1	59.0123	3.16116	0.699264	4.52069	6.16e-06	0.00542445
ENSMMUG00000021078	ATP1B1	10.3427	2.99115	0.803406	3.72308	0.000196806	0.0333882
ENSMMUG00000045769	TTLL10	18.8875	2.94281	0.769867	3.8225	0.000132107	0.0251378
ENSMMUG00000000947	MSC	31.8609	2.76345	0.720944	3.83309	0.000126542	0.0248264
ENSMMUG00000004282	FSCN1	26.0076	2.71841	0.761757	3.56861	0.000358878	0.0452595
ENSMMUG00000002680	CSF1	199.359	2.52524	0.505755	4.99302	5.94e-07	0.00167406
ENSMMUG00000020102		160.168	2.49223	0.632384	3.94101	8.11e-05	0.0203938
ENSMMUG00000015369	NKG7	486.756	2.48494	0.556404	4.46608	7.97e-06	0.00590415
ENSMMUG00000002409	CHRNE	27.0563	2.39757	0.593814	4.03758	5.4e-05	0.0158426
ENSMMUG00000006868	S100A9	15.5774	2.35903	0.666046	3.54184	0.000397347	0.0478208
ENSMMUG00000007285	FASLG	72.3281	2.34739	0.50229	4.67338	2.96e-06	0.00417189
ENSMMUG00000042728	MYO1H	23.2302	2.25046	0.547489	4.11051	3.95e-05	0.0132359
ENSMMUG00000005757	CST7	364.626	2.18313	0.514106	4.24647	2.17e-05	0.0100839
ENSMMUG00000042575	ZBTB3	100.17	2.1669	0.555536	3.90055	9.6e-05	0.0209209
ENSMMUG00000022185	OSR2	91.0534	2.16012	0.543423	3.97502	7.04e-05	0.018697
ENSMMUG00000016904	CD101	54.8467	2.11299	0.541755	3.90026	9.61e-05	0.0209209
ENSMMUG00000009504	C1QTNF1	39.9749	2.07653	0.527459	3.93686	8.26e-05	0.0203938
ENSMMUG00000021825	SEMA7A	24.7452	2.06887	0.547872	3.77619	0.000159248	0.0295048
ENSMMUG00000014729	ZNF541	160.601	1.96482	0.549618	3.57488	0.000350384	0.0448523
ENSMMUG00000020426	SERPINA1	362.075	1.87873	0.448227	4.19148	2.77e-05	0.0108402
ENSMMUG00000030590	C10orf128	83.1941	1.87102	0.444729	4.2071	2.59e-05	0.0107128
ENSMMUG00000007181	RGS3	219.745	1.86474	0.464785	4.01206	6.02e-05	0.0169511
ENSMMUG00000008094	DUSP4	123.323	1.85522	0.525647	3.5294	0.000416503	0.0488732
ENSMMUG00000004227	NUMBL	363.432	1.84787	0.484297	3.81558	0.000135862	0.0255077
ENSMMUG00000043288		37.3567	1.83699	0.51696	3.55345	0.000380214	0.0469631
ENSMMUG00000005545	OSM	42.7432	1.83459	0.466733	3.93071	8.47e-05	0.0205621
ENSMMUG00000011151	KCNK13	35.3295	1.77856	0.492658	3.61013	0.000306049	0.0421036
ENSMMUG00000022338	ZNF787	40.9381	1.77152	0.434767	4.07465	4.61e-05	0.0147479
ENSMMUG00000016096	LMNA	5737.87	1.61887	0.339392	4.76992	1.84e-06	0.00288349
ENSMMUG00000042288		69.2034	1.61858	0.373888	4.32906	1.5e-05	0.00843441
ENSMMUG00000032300	FGFRL1	491.599	1.56397	0.41941	3.72897	0.000192262	0.0330151
ENSMMUG00000000567	BAMBI	62.6875	1.52148	0.421639	3.60849	0.00030798	0.0421036
ENSMMUG00000009063	ETS2	728.198	1.49704	0.307546	4.86769	1.13e-06	0.00226661
ENSMMUG00000044978	LDOC1L	176.412	1.49665	0.378855	3.95046	7.8e-05	0.0199698
ENSMMUG00000010917	SH2D2A	773.633	1.49474	0.342304	4.36671	1.26e-05	0.00807313
ENSMMUG00000009927	IRF2BPL	844.632	1.48928	0.417423	3.5678	0.000359993	0.0452595
ENSMMUG00000049018	BHLHE40	3117.61	1.48752	0.396548	3.75116	0.000176015	0.031373
ENSMMUG00000032424	CXCR3	259.571	1.48531	0.350037	4.24329	2.2e-05	0.0100839
ENSMMUG00000030744	ARID5A	4010.12	1.48214	0.371809	3.9863	6.71e-05	0.0185291
ENSMMUG00000000492	HSPA2	182.508	1.47156	0.377415	3.89904	9.66e-05	0.0209209
ENSMMUG00000003846	EHD4	163.075	1.4333	0.38951	3.67974	0.00023347	0.0371764
ENSMMUG00000008592	PD1	328.513	1.41616	0.361181	3.92093	8.82e-05	0.0207013
ENSMMUG00000012742	SLC6A8	358.504	1.39918	0.328449	4.25997	2.04e-05	0.0100839
ENSMMUG00000049227	IER5L	66.7451	1.34118	0.374586	3.58044	0.000343018	0.0448523
ENSMMUG00000001717	NAF1	590.723	1.32683	0.370696	3.5793	0.000344516	0.0448523
ENSMMUG00000010197	SLA	2096.99	1.32499	0.29394	4.50768	6.55e-06	0.00542861
ENSMMUG00000020798	LTBP4	1753.9	1.32405	0.291072	4.54887	5.39e-06	0.00542445
ENSMMUG00000016135	NEDD9	2629.69	1.32168	0.338097	3.90918	9.26e-05	0.0209209
ENSMMUG00000008624	FOXP3	264.749	1.31906	0.364118	3.62263	0.000291622	0.0417737
ENSMMUG00000028855	KLF2	5631.88	1.31677	0.356335	3.69532	0.000219607	0.0355436
ENSMMUG00000022726	DYRK1B	301.125	1.29676	0.283308	4.57721	4.71e-06	0.00542445
ENSMMUG00000008142	TGFB1	15947.8	1.29421	0.298872	4.33031	1.49e-05	0.00843441
ENSMMUG00000012177	ACSL1	1472.88	1.27869	0.351972	3.63293	0.000280218	0.0411015
ENSMMUG00000005638	RGS16	811.065	1.27652	0.263654	4.84163	1.29e-06	0.00226661
ENSMMUG00000044582		137.308	1.24285	0.337905	3.6781	0.000234976	0.0371764
ENSMMUG00000004811	EPN1	353.803	1.23454	0.267385	4.6171	3.89e-06	0.00498133
ENSMMUG00000012486	RARA	2034.83	1.21966	0.281088	4.33906	1.43e-05	0.00843441
ENSMMUG00000019225	IFNG	138.794	1.21628	0.337011	3.60902	0.000307356	0.0421036
ENSMMUG00000013707		11479.9	1.20415	0.269407	4.46965	7.83e-06	0.00590415
ENSMMUG00000000040	EGLN3	1562.75	1.19543	0.319179	3.74534	0.00018015	0.0317086
ENSMMUG00000013282	RNF44	1057.59	1.15972	0.295563	3.92377	8.72e-05	0.0207013
ENSMMUG00000004901	SEMA4A	209.44	1.15273	0.324655	3.55062	0.000384325	0.047058
ENSMMUG00000019404	SLC25A32	216.489	1.15163	0.294713	3.90762	9.32e-05	0.0209209
ENSMMUG00000022100	MIDN	227.938	1.148	0.274496	4.1822	2.89e-05	0.010987
ENSMMUG00000010256	EGR2	510.734	1.12814	0.272934	4.13339	3.57e-05	0.0125834
ENSMMUG00000005298	MAN2B2	963.563	1.11337	0.261421	4.25893	2.05e-05	0.0100839
ENSMMUG00000000525	COG7	174.065	1.05986	0.251094	4.22099	2.43e-05	0.0106779
ENSMMUG00000031391	RBM38	17344.2	1.0522	0.283994	3.705	0.000211387	0.0350182
ENSMMUG00000022117	ALDH16A1	205.421	1.03314	0.286005	3.6123	0.000303488	0.0421036
ENSMMUG00000010200	NDRG1	918.462	1.02413	0.263434	3.88763	0.000101226	0.0212741
ENSMMUG00000018513	IRF4	344.251	1.01935	0.277491	3.67347	0.000239276	0.0374361
ENSMMUG00000022873	SERPINB8	827.191	1.00899	0.260029	3.88031	0.000104324	0.0216027
ENSMMUG00000009949	ARHGDIA	7006.71	0.967621	0.248504	3.89379	9.87e-05	0.0210558
ENSMMUG00000045820	PLPBP	430.086	0.922133	0.259362	3.5554	0.000377409	0.0469631
ENSMMUG00000012505		3504.91	0.859748	0.211544	4.06415	4.82e-05	0.0150849
ENSMMUG00000020441	ODC1	2935.59	0.839639	0.203086	4.1344	3.56e-05	0.0125834
ENSMMUG00000002789	SLC25A24	532.666	0.83268	0.229196	3.63304	0.000280102	0.0411015
ENSMMUG00000005732	LAP3	2668.09	0.831416	0.226534	3.67015	0.000242406	0.037509
ENSMMUG00000000960	WDR1	2676.35	0.813177	0.212378	3.82892	0.000128707	0.0248264
ENSMMUG00000010010	CHEK1	968.244	0.758508	0.203347	3.73012	0.00019139	0.0330151
ENSMMUG00000041169		232.239	0.724037	0.195377	3.70583	0.000210696	0.0350182
ENSMMUG00000042699	SDE2	2256.35	-0.634179	0.164425	-3.85696	0.000114806	0.0234287
ENSMMUG00000017678	KLHL28	6990.3	-0.722	0.168223	-4.29192	1.77e-05	0.0095931
ENSMMUG00000038395	DNAJB4	473.43	-0.774419	0.205505	-3.76837	0.000164317	0.0300487
ENSMMUG00000010075		329.209	-0.865099	0.241933	-3.57578	0.00034919	0.0448523
ENSMMUG00000018651	DDX6	2801.12	-0.902438	0.235526	-3.83158	0.000127323	0.0248264
ENSMMUG00000009931	CMTM7	524.352	-0.923352	0.253916	-3.63644	0.000276427	0.0411015
ENSMMUG00000045507	C6orf162	221.572	-0.930049	0.247387	-3.75949	0.000170257	0.0307358
ENSMMUG00000007485	ZNF555	612.808	-0.937564	0.260882	-3.59383	0.000325857	0.043699
ENSMMUG00000021386	APH1A	260.21	-0.938791	0.264764	-3.54576	0.000391479	0.0475208
ENSMMUG00000013160	DNAJC17	160.146	-0.960032	0.230688	-4.1616	3.16e-05	0.0117105
ENSMMUG00000015297	CD69	30843	-1.00406	0.284011	-3.53529	0.000407326	0.0483034
ENSMMUG00000000798	BAG3	622.695	-1.03578	0.269656	-3.84111	0.00012248	0.0246377
ENSMMUG00000015381	KRAS	4718.37	-1.04383	0.247671	-4.21458	2.5e-05	0.0106779
ENSMMUG00000030680		112.186	-1.16205	0.328753	-3.53471	0.000408217	0.0483034
ENSMMUG00000018485	METTL7A	165.572	-1.18681	0.279808	-4.24153	2.22e-05	0.0100839
ENSMMUG00000016829	RTKN2	302.552	-1.28618	0.317518	-4.05074	5.11e-05	0.0156286
ENSMMUG00000021218	FYB1	3910.11	-1.28758	0.284388	-4.52755	5.97e-06	0.00542445
ENSMMUG00000005285	PCBD2	111.271	-1.36981	0.370621	-3.69597	0.000219045	0.0355436
ENSMMUG00000023165	GALNT6	135.554	-1.47916	0.335509	-4.40871	1.04e-05	0.00697257
ENSMMUG00000000797	EXPH5	317.938	-1.58186	0.307278	-5.14799	2.63e-07	0.000926837
ENSMMUG00000008887	FCF1	202.502	-1.72886	0.480202	-3.60029	0.000317865	0.043037
ENSMMUG00000040278		381.506	-2.07933	0.51416	-4.04413	5.25e-05	0.0157338
ENSMMUG00000003633	SLC4A11	62.8057	-2.11095	0.578694	-3.64778	0.000264513	0.0400495
ENSMMUG00000018680	KCNA2	12.2607	-2.73655	0.762644	-3.58824	0.000332919	0.0442249
ENSMMUG00000015048	LIMA1	170.061	-2.88221	0.687225	-4.19399	2.74e-05	0.0108402
ENSMMUG00000043448		65.4356	-3.00683	0.755549	-3.97966	6.9e-05	0.0186881
ENSMMUG00000023597	ARSJ	25.8398	-4.36647	0.890273	-4.90464	9.36e-07	0.00219656
ENSMMUG00000008367	CXCL3	8.20263	-4.97035	1.37092	-3.62555	0.000288346	0.0417737
