# Supplementary material for: Immune checkpoint modulation enhances HIV-1 antibody induction
Source: Nat Commun. 2020 Feb 19;11:948. doi: 10.1038/s41467-020-14670-w (PMC7031230; doi:10.1038/s41467-020-14670-w)
Supplement: Supplementary file 7 — Supplementary Data 3 [file 41467_2020_14670_MOESM7_ESM.xlsx]

## Sheet: Sheet1
GeneID	ID	baseMean	log2FoldChange	lfcSE	stat	pvalue	padj
ENSMMUG00000017404	IQCA1	8.26382	6.23586	1.70664	3.65388	0.000258309	0.0413381
ENSMMUG00000016019	PBK	7.20451	5.30397	1.34136	3.95418	7.68e-05	0.0197518
ENSMMUG00000023780	IFI27	882.698	5.14491	0.532303	9.6654	4.23e-22	3.05e-18
ENSMMUG00000001569	IFI44L	45.2092	4.98429	1.00092	4.97973	6.37e-07	0.000382125
ENSMMUG00000010793	ACKR3	7.28357	4.51491	1.22224	3.69396	0.000220791	0.0365524
ENSMMUG00000006727	VDR	22.8968	4.01376	0.765123	5.2459	1.56e-07	0.000117891
ENSMMUG00000016897	SECTM1	13.3768	3.83597	0.922021	4.16039	3.18e-05	0.00953293
ENSMMUG00000022429	KCNK1	25.6739	3.39685	0.611696	5.55317	2.81e-08	2.24e-05
ENSMMUG00000007153	SYNJ2	19.2495	3.25383	0.857725	3.79356	0.000148503	0.0287314
ENSMMUG00000029603		50.7052	3.22454	0.539565	5.97618	2.28e-09	2.74e-06
ENSMMUG00000017766	DEPDC1	25.7158	2.80885	0.615456	4.56385	5.02e-06	0.00212753
ENSMMUG00000015329	MX1	246.83	2.77465	0.626946	4.42566	9.61e-06	0.00374268
ENSMMUG00000005191	CDCA3	16.6963	2.74195	0.655406	4.18359	2.87e-05	0.00898419
ENSMMUG00000004014	IRF7	78.272	2.5774	0.344979	7.47118	7.95e-14	1.64e-10
ENSMMUG00000000947	MSC	33.8724	2.56994	0.688352	3.73346	0.000188868	0.0331739
ENSMMUG00000000158	MCM2	254.187	2.45157	0.422401	5.8039	6.48e-09	6.67e-06
ENSMMUG00000021867	TK1	128.316	2.40688	0.424634	5.66813	1.44e-08	1.3e-05
ENSMMUG00000017788	HOPX	403.054	2.33527	0.254715	9.16817	4.81e-20	1.39e-16
ENSMMUG00000017187	LGALS1	1756.3	2.30713	0.396871	5.8133	6.13e-09	6.67e-06
ENSMMUG00000029628	CCNB2	76.7311	2.30336	0.597963	3.85201	0.000117151	0.0259589
ENSMMUG00000014887	KIF23	88.4372	2.2597	0.522376	4.3258	1.52e-05	0.00576031
ENSMMUG00000019385	FOXM1	49.6156	2.23929	0.457943	4.88989	1.01e-06	0.000558915
ENSMMUG00000047311		370.513	2.22326	0.428012	5.19439	2.05e-07	0.000136814
ENSMMUG00000001752	TMEM155	72.7085	2.1894	0.606739	3.60847	0.000308012	0.0484678
ENSMMUG00000018137	MYBL2	388.226	2.13304	0.325874	6.54559	5.93e-11	9.48e-08
ENSMMUG00000018070	NCAPG	58.6723	2.1325	0.440689	4.83902	1.3e-06	0.000648036
ENSMMUG00000008993	KCNK5	83.594	2.04401	0.538487	3.79583	0.000147148	0.0287314
ENSMMUG00000008761	EXO1	33.3401	2.03591	0.547516	3.71844	0.000200454	0.0339663
ENSMMUG00000002997	AURKB	66.2097	2.00179	0.516481	3.87583	0.000106262	0.024561
ENSMMUG00000021054	MCM5	466.199	2.00166	0.257075	7.78627	6.9e-15	1.66e-11
ENSMMUG00000019092	IL15	27.585	1.99527	0.509239	3.91814	8.92e-05	0.0217843
ENSMMUG00000002057	RRM2	266.524	1.99209	0.410723	4.85021	1.23e-06	0.000634406
ENSMMUG00000001152	NUF2	46.5135	1.99165	0.524618	3.79638	0.000146825	0.0287314
ENSMMUG00000023151	KIF15	66.221	1.98996	0.492815	4.03795	5.39e-05	0.0149349
ENSMMUG00000013767		266	1.98736	0.307058	6.47227	9.65e-11	1.39e-07
ENSMMUG00000021759	TRIB1	804.581	1.92407	0.501408	3.83732	0.000124383	0.0262221
ENSMMUG00000032231		61.0424	1.92056	0.507641	3.78331	0.000154756	0.0287314
ENSMMUG00000011832	E2F2	39.0799	1.89204	0.489728	3.86345	0.000111797	0.0251595
ENSMMUG00000014340	CDCA8	52.4297	1.8637	0.434583	4.28847	1.8e-05	0.00664415
ENSMMUG00000012480	REC8	199.474	1.86168	0.485383	3.83549	0.000125313	0.0262221
ENSMMUG00000013823	CDT1	111.056	1.85564	0.440587	4.21174	2.53e-05	0.0084881
ENSMMUG00000021023		88.1601	1.84214	0.392386	4.69472	2.67e-06	0.00116522
ENSMMUG00000000687	ETV7	73.8654	1.82188	0.3154	5.77642	7.63e-09	7.33e-06
ENSMMUG00000022685	SLC29A1	136.004	1.80053	0.377158	4.77395	1.81e-06	0.000867283
ENSMMUG00000012323	CDKN3	36.3191	1.79393	0.452672	3.96297	7.4e-05	0.0193848
ENSMMUG00000004046	TYMS	104.343	1.72031	0.449607	3.82625	0.000130111	0.0267713
ENSMMUG00000005066	PPEF1	33.2081	1.68276	0.445687	3.77566	0.000159586	0.0287314
ENSMMUG00000021149	MCM3	261.451	1.66516	0.392958	4.23751	2.26e-05	0.00775047
ENSMMUG00000023550	E2F1	208.867	1.66473	0.352431	4.72357	2.32e-06	0.00107672
ENSMMUG00000002350	IFI44	165.586	1.62377	0.429358	3.78185	0.000155668	0.0287314
ENSMMUG00000044121	MKI67	428.229	1.61727	0.289699	5.58259	2.37e-08	2.01e-05
ENSMMUG00000009817	CCNA2	164.943	1.61603	0.270172	5.9815	2.21e-09	2.74e-06
ENSMMUG00000040817	IRF9	5929.88	1.60655	0.3274	4.907	9.25e-07	0.000532808
ENSMMUG00000017860	NPDC1	267.618	1.59589	0.32007	4.98607	6.16e-07	0.000382125
ENSMMUG00000003360	CENPM	224.76	1.59002	0.327018	4.86218	1.16e-06	0.000619334
ENSMMUG00000012485	POC1A	65.8229	1.56351	0.348341	4.48846	7.17e-06	0.00295219
ENSMMUG00000020734	GOLIM4	96.4215	1.54732	0.420867	3.67649	0.000236463	0.038702
ENSMMUG00000001050	APOL6	218.861	1.51233	0.404108	3.74239	0.000182277	0.0324115
ENSMMUG00000008592	PD1	400.005	1.46619	0.349112	4.19978	2.67e-05	0.00874017
ENSMMUG00000032424	CXCR3	304.548	1.45792	0.280847	5.19117	2.09e-07	0.000136814
ENSMMUG00000006441	OASL	109.407	1.44981	0.278754	5.20102	1.98e-07	0.000136814
ENSMMUG00000014247	MYO1F	739.178	1.3531	0.322564	4.19483	2.73e-05	0.00874017
ENSMMUG00000009602	XAF1	196.048	1.34976	0.347519	3.884	0.000102752	0.0242614
ENSMMUG00000039070	PTMS	213.617	1.31964	0.349415	3.77672	0.000158905	0.0287314
ENSMMUG00000018513	IRF4	469.467	1.31205	0.347114	3.77989	0.0001569	0.0287314
ENSMMUG00000007181	RGS3	195.811	1.30832	0.333854	3.91883	8.9e-05	0.0217843
ENSMMUG00000022588	ZBP1	324.112	1.28882	0.320691	4.01889	5.85e-05	0.0158901
ENSMMUG00000017033	LCP1	8557.15	1.13877	0.290267	3.92319	8.74e-05	0.0217843
ENSMMUG00000022117	ALDH16A1	255.173	1.12881	0.272682	4.13967	3.48e-05	0.0102235
ENSMMUG00000012096	IL12RB1	221.679	1.12184	0.279511	4.01358	5.98e-05	0.0159514
ENSMMUG00000001819	ISG15	398.316	1.12114	0.300578	3.72994	0.000191524	0.0332352
ENSMMUG00000041773		203.511	1.11102	0.293131	3.79017	0.000150545	0.0287314
ENSMMUG00000014755	DHX58	556.195	1.07965	0.252808	4.27061	1.95e-05	0.00684796
ENSMMUG00000000843	CHTF18	100.571	1.06745	0.282008	3.78519	0.000153594	0.0287314
ENSMMUG00000000040	EGLN3	1716.28	1.03253	0.268902	3.83978	0.000123143	0.0262221
ENSMMUG00000008160	NCF4	1203.58	0.786706	0.205144	3.83489	0.000125621	0.0262221
ENSMMUG00000011645	DMAP1	2092.58	0.650669	0.175639	3.70459	0.000211736	0.0354608
ENSMMUG00000020926	STX2	181.255	-0.904207	0.247334	-3.65581	0.000256369	0.0413381
ENSMMUG00000011587	ZFP1	332.256	-0.959909	0.23343	-4.11219	3.92e-05	0.0110684
ENSMMUG00000012650	BCL7A	245.12	-1.12716	0.253446	-4.44733	8.69e-06	0.00347854
ENSMMUG00000000797	EXPH5	408.858	-1.16196	0.300003	-3.87316	0.000107432	0.024561
ENSMMUG00000043502		92.2198	-1.82822	0.506834	-3.60714	0.000309591	0.0484678
ENSMMUG00000047461		19255.4	-2.07792	0.441858	-4.70268	2.57e-06	0.00115572
ENSMMUG00000015422	FCHO2	65.3022	-2.1256	0.571138	-3.72169	0.00019789	0.0339311
ENSMMUG00000037184	SCARNA21	139.952	-2.3328	0.597452	-3.90458	9.44e-05	0.0226581
ENSMMUG00000038487	FAM60A	793.536	-2.46521	0.218617	-11.2764	1.72e-29	2.47e-25
ENSMMUG00000042751	IL1B	49.2613	-2.54711	0.610426	-4.17268	3.01e-05	0.00922527
ENSMMUG00000009155		522.281	-2.66067	0.284819	-9.34163	9.49e-21	3.42e-17
ENSMMUG00000040278		407.293	-3.1567	0.479152	-6.58809	4.46e-11	8.02e-08
ENSMMUG00000006369	ARHGAP29	13.5468	-3.27716	0.766686	-4.27445	1.92e-05	0.00684796
ENSMMUG00000008367	CXCL3	9.56811	-5.51386	1.33645	-4.12575	3.7e-05	0.0106445
ENSMMUG00000008939		127.287	-7.6754	0.808512	-9.49324	2.24e-21	1.08e-17
