# Supplementary material for: Immune checkpoint modulation enhances HIV-1 antibody induction
Source: Nat Commun. 2020 Feb 19;11:948. doi: 10.1038/s41467-020-14670-w (PMC7031230; doi:10.1038/s41467-020-14670-w)
Supplement: Supplementary file 8 — Supplementary Data 4 [file 41467_2020_14670_MOESM8_ESM.xlsx]

## Sheet: Sheet1
gene	baseMean	log2FoldChange	lfcSE	stat	pvalue	padj
ENSMMUG00000001245	577.634	2.58711	0.413261	6.26023	3.84402e-10	5.53732e-06
ENSMMUG00000021144	812.059	1.66713	0.279349	5.9679	2.40326e-09	1.73094e-05
ENSMMUG00000017360	208.644	1.32337	0.23738	5.5749	2.47677e-08	0.000118926
ENSMMUG00000043593	181.139	-1.23057	0.229561	-5.36055	8.29687e-08	0.000298791
ENSMMUG00000002102	30644.6	1.5683	0.304675	5.14744	2.64061e-07	0.00076076
ENSMMUG00000038712	76.7145	-3.03367	0.603383	-5.02777	4.96212e-07	0.00119132
ENSMMUG00000003533	76.5726	1.6704	0.339411	4.92146	8.5902e-07	0.00176774
ENSMMUG00000040845	16.3025	-3.20794	0.660251	-4.85866	1.18184e-06	0.00212806
ENSMMUG00000001861	2488.58	1.33567	0.276373	4.83286	1.34588e-06	0.00215416
ENSMMUG00000015604	21.1227	3.22224	0.706623	4.56006	5.11382e-06	0.00736646
ENSMMUG00000002680	1651.92	2.06825	0.474876	4.35535	1.32854e-05	0.0173978
ENSMMUG00000003256	281.27	1.15921	0.278131	4.16787	3.07457e-05	0.0340686
ENSMMUG00000008191	271.942	1.12467	0.269326	4.17589	2.96824e-05	0.0340686
ENSMMUG00000041916	2016.62	-0.840935	0.202749	-4.14767	3.35871e-05	0.0345588
ENSMMUG00000021197	6.25852	6.11939	1.48664	4.11627	3.85061e-05	0.0369787
ENSMMUG00000014464	436.049	1.76273	0.430625	4.09343	4.25037e-05	0.0370824
ENSMMUG00000037896	153.912	1.34861	0.330002	4.08666	4.37626e-05	0.0370824
ENSMMUG00000013718	75.5804	1.342	0.330702	4.05803	4.94889e-05	0.0396049
