# Supplementary material for: Immune checkpoint modulation enhances HIV-1 antibody induction
Source: Nat Commun. 2020 Feb 19;11:948. doi: 10.1038/s41467-020-14670-w (PMC7031230; doi:10.1038/s41467-020-14670-w)
Supplement: Supplementary file 9 — Supplementary Data 5 [file 41467_2020_14670_MOESM9_ESM.xlsx]

## Sheet: Sheet1
gene	baseMean	log2FoldChange	lfcSE	stat	pvalue	padj
ENSMMUG00000030178	88.533	6.48788	0.988743	6.56174	5.31828e-11	7.76735e-07
ENSMMUG00000044089	14.258	21.0031	3.38597	6.20298	5.54024e-10	4.04576e-06
ENSMMUG00000010030	804.46	1.01482	0.179874	5.64184	1.68241e-08	6.14289e-05
ENSMMUG00000017360	220.333	1.33182	0.234967	5.66813	1.44363e-08	6.14289e-05
ENSMMUG00000009278	32.4368	3.65314	0.662109	5.51743	3.43988e-08	0.000100479
ENSMMUG00000004116	112.514	-3.03225	0.57324	-5.28968	1.2253e-07	0.000298259
ENSMMUG00000041916	2060.46	-0.962057	0.183911	-5.2311	1.68502e-07	0.000351567
ENSMMUG00000042575	152.698	1.83088	0.382476	4.78692	1.69363e-06	0.00309193
ENSMMUG00000003533	79.0889	1.63694	0.345668	4.73558	2.18431e-06	0.00354465
ENSMMUG00000002102	38998.4	1.92493	0.409822	4.69699	2.64024e-06	0.00385608
ENSMMUG00000007354	1641.99	1.6147	0.348951	4.6273	3.70461e-06	0.00491871
ENSMMUG00000006286	4245.53	-0.933823	0.203959	-4.57849	4.6834e-06	0.00527142
ENSMMUG00000011442	8772.24	0.8833	0.19294	4.5781	4.69212e-06	0.00527142
ENSMMUG00000022589	1532.29	1.54354	0.345804	4.46361	8.05883e-06	0.00840709
ENSMMUG00000019399	128.445	-2.60542	0.588067	-4.43048	9.40241e-06	0.00915482
ENSMMUG00000001185	14313	-1.08286	0.249255	-4.34436	1.3968e-05	0.0127502
ENSMMUG00000020534	12.2253	4.10195	0.960037	4.2727	1.93124e-05	0.01583
ENSMMUG00000038712	86.5596	-2.27134	0.531876	-4.27043	1.95098e-05	0.01583
ENSMMUG00000019291	12.0535	7.00322	1.65475	4.2322	2.31421e-05	0.017789
ENSMMUG00000006896	697.356	-1.36177	0.331561	-4.10715	4.00567e-05	0.0245402
ENSMMUG00000017655	10.4368	6.79388	1.64932	4.1192	3.80186e-05	0.0245402
ENSMMUG00000018485	146.203	-1.41927	0.345222	-4.11117	3.93661e-05	0.0245402
ENSMMUG00000038988	61.8597	2.6292	0.640059	4.10775	3.99529e-05	0.0245402
ENSMMUG00000043448	49.5511	-2.12672	0.518005	-4.1056	4.03262e-05	0.0245402
ENSMMUG00000019268	2209.31	1.49508	0.366132	4.08344	4.4374e-05	0.0259233
ENSMMUG00000001166	584.036	1.00837	0.247878	4.06802	4.74146e-05	0.0260235
ENSMMUG00000014892	395.507	1.54093	0.379106	4.06463	4.81092e-05	0.0260235
ENSMMUG00000042288	146.97	1.37968	0.342193	4.03188	5.53322e-05	0.0288617
ENSMMUG00000007485	236.117	-1.03066	0.256388	-4.01993	5.82149e-05	0.0293182
ENSMMUG00000002052	429.224	2.24604	0.567062	3.96083	7.46888e-05	0.0359594
ENSMMUG00000017659	86.5243	2.91854	0.739235	3.94806	7.87882e-05	0.0359594
ENSMMUG00000048710	86.0278	2.12019	0.536246	3.95377	7.69297e-05	0.0359594
ENSMMUG00000004614	81.7117	2.10438	0.539113	3.9034	9.48495e-05	0.0419781
ENSMMUG00000023132	33.3174	1.93658	0.498386	3.8857	0.000102035	0.0438299
ENSMMUG00000001861	2325.6	1.09142	0.28235	3.86551	0.000110858	0.0438351
ENSMMUG00000004712	57.4736	-2.06785	0.535009	-3.86508	0.000111051	0.0438351
ENSMMUG00000031572	332.246	1.27007	0.328403	3.86741	0.000109995	0.0438351
ENSMMUG00000000485	36.389	2.93033	0.761895	3.84611	0.000120009	0.0461246
