# Supplementary material for: Immune checkpoint modulation enhances HIV-1 antibody induction
Source: Nat Commun. 2020 Feb 19;11:948. doi: 10.1038/s41467-020-14670-w (PMC7031230; doi:10.1038/s41467-020-14670-w)
Supplement: Supplementary file 10 — Supplementary Data 6 [file 41467_2020_14670_MOESM10_ESM.xlsx]

## Sheet: Sheet1
gene	baseMean	log2FoldChange	lfcSE	stat	pvalue	padj
ENSMMUG00000017788	731.512	5.49018	0.530299	10.353	4.05654e-25	5.88401e-21
ENSMMUG00000023780	414.396	4.04445	0.48443	8.34888	6.8911e-17	4.99777e-13
ENSMMUG00000008939	43.2094	-6.51267	0.85743	-7.59557	3.06432e-14	1.4816e-10
ENSMMUG00000038487	1236.74	-2.39296	0.324057	-7.38436	1.53183e-13	5.55482e-10
ENSMMUG00000011822	32.4949	5.41636	0.760452	7.12256	1.05943e-12	3.07341e-09
ENSMMUG00000009155	851.822	-2.29428	0.338059	-6.78662	1.14788e-11	2.775e-08
ENSMMUG00000040278	152.441	-2.28675	0.363194	-6.29623	3.04979e-10	6.31961e-07
ENSMMUG00000000023	60.9933	3.16435	0.546179	5.79362	6.88855e-09	1.24898e-05
ENSMMUG00000040817	3654.05	1.37551	0.259225	5.30623	1.11916e-07	0.000180371
ENSMMUG00000009278	47.7849	4.24963	0.823037	5.16336	2.4256e-07	0.000351834
ENSMMUG00000002413	38.8733	3.74459	0.746601	5.01552	5.2889e-07	0.000697413
ENSMMUG00000047461	22525.4	-2.23131	0.448927	-4.97032	6.68414e-07	0.000807946
ENSMMUG00000002680	1975.85	2.29443	0.477158	4.80853	1.52044e-06	0.00169646
ENSMMUG00000007354	1402.01	1.30265	0.272647	4.77779	1.77233e-06	0.00183626
ENSMMUG00000001245	526.216	2.34227	0.497712	4.70607	2.52534e-06	0.002442
ENSMMUG00000018925	29.5088	5.58543	1.21791	4.58608	4.51652e-06	0.0040945
ENSMMUG00000013014	44.9063	2.53146	0.568735	4.45104	8.54538e-06	0.00729122
ENSMMUG00000004817	6.82059	6.17105	1.39338	4.42885	9.47376e-06	0.00763427
ENSMMUG00000019253	988.973	1.09201	0.247463	4.41281	1.02038e-05	0.00778976
ENSMMUG00000003875	1200.9	-1.85826	0.426168	-4.36039	1.29833e-05	0.0094161
ENSMMUG00000020534	11.2582	3.97577	0.945466	4.20509	2.60976e-05	0.018026
ENSMMUG00000015419	11.9411	3.9962	0.9629	4.15017	3.32225e-05	0.0219042
ENSMMUG00000012031	50.771	3.39028	0.818948	4.1398	3.47614e-05	0.0219224
ENSMMUG00000008191	300.465	1.22532	0.308669	3.96968	7.19696e-05	0.0359972
ENSMMUG00000010948	2218.12	0.980286	0.246833	3.97145	7.14368e-05	0.0359972
ENSMMUG00000011905	17.2835	3.33436	0.833815	3.99893	6.36304e-05	0.0359972
ENSMMUG00000014671	1634.36	-1.77171	0.442932	-3.99997	6.33496e-05	0.0359972
ENSMMUG00000030178	67.2536	6.10533	1.53748	3.971	7.1571e-05	0.0359972
ENSMMUG00000048730	148.548	-1.95552	0.491692	-3.97712	6.97547e-05	0.0359972
ENSMMUG00000022163	937.053	0.922762	0.234767	3.93054	8.47538e-05	0.0409785
ENSMMUG00000018381	4282.99	0.6404	0.164481	3.89345	9.8827e-05	0.0434389
ENSMMUG00000021144	859.457	1.67868	0.429643	3.90716	9.33892e-05	0.0434389
ENSMMUG00000032231	359.832	1.66154	0.426144	3.899	9.659e-05	0.0434389
ENSMMUG00000004901	840.78	1.00841	0.260165	3.87605	0.000106164	0.0452916
ENSMMUG00000007899	210.711	1.11164	0.288796	3.84922	0.000118492	0.0491066
