# Supplementary material for: Immune checkpoint modulation enhances HIV-1 antibody induction
Source: Nat Commun. 2020 Feb 19;11:948. doi: 10.1038/s41467-020-14670-w (PMC7031230; doi:10.1038/s41467-020-14670-w)
Supplement: Supplementary file 11 — Supplementary Data 7 [file 41467_2020_14670_MOESM11_ESM.xlsx]

## Sheet: CTLA4vsCTRL_All
gene	p_val	avg_logFC	pct.1	pct.2	p_val_adj
Gm10076	0	0.856506	0.882	0.551	0
Gm10073	0	0.457107	0.907	0.794	0
Gm2000	0	0.447581	0.948	0.873	0
Rpl35	0	0.345397	0.994	0.987	0
Gm26917	0	-0.663767	0.724	0.92	0
Gm10036	2.43193e-268	-0.272256	0.948	0.973	3.85704e-264
Gm8797	8.4192e-265	-0.404195	0.725	0.84	1.33529e-260
Gm10263	3.1936e-245	0.444084	0.633	0.475	5.06505e-241
Gm8186	2.46411e-207	0.444564	0.502	0.291	3.90808e-203
Jund	4.58531e-193	-0.283808	0.903	0.963	7.27229e-189
Rpl13a-ps1	1.4577e-185	0.4412	0.512	0.357	2.31192e-181
Vps37b	8.41334e-183	-0.465967	0.417	0.578	1.33436e-178
Gm6133	1.45332e-168	-0.292348	0.736	0.816	2.30497e-164
Btg1	4.15569e-167	-0.267294	0.97	0.983	6.59092e-163
Ccr7	5.02872e-166	-0.438481	0.494	0.64	7.97555e-162
Rpl10-ps3	1.41237e-149	0.311661	0.847	0.748	2.24001e-145
Rgcc	1.52035e-144	-0.512097	0.268	0.422	2.41128e-140
Gm9844	9.86024e-134	0.346355	0.56	0.401	1.56383e-129
Sub1	7.73908e-102	-0.271954	0.729	0.805	1.22742e-97
Lrrc58	1.74808e-98	0.330011	0.386	0.248	2.77245e-94
Gm10116	1.29183e-97	0.329524	0.301	0.169	2.04885e-93
Gm10269	2.13531e-95	0.304366	0.461	0.327	3.3866e-91
Erdr1	2.82237e-93	-0.292609	0.452	0.557	4.47628e-89
Gm10020	3.30066e-80	0.259028	0.536	0.411	5.23485e-76
AY036118	2.77871e-71	-0.278748	0.27	0.374	4.40704e-67
Cd28	2.31815e-64	-0.263023	0.493	0.601	3.67658e-60
Il7r	9.04701e-56	0.274157	0.371	0.278	1.43486e-51
Tgif1	5.73505e-54	-0.274738	0.188	0.275	9.0958e-50
Nr4a1	2.55851e-51	-0.2725	0.273	0.369	4.0578e-47
Dusp10	5.18106e-48	-0.268728	0.249	0.335	8.21716e-44
