# Supplementary material for: Immune checkpoint modulation enhances HIV-1 antibody induction
Source: Nat Commun. 2020 Feb 19;11:948. doi: 10.1038/s41467-020-14670-w (PMC7031230; doi:10.1038/s41467-020-14670-w)
Supplement: Supplementary file 12 — Supplementary Data 8 [file 41467_2020_14670_MOESM12_ESM.xlsx]

## Sheet: OX40vsCTRL_All
gene	p_val	avg_logFC	pct.1	pct.2	p_val_adj
Hspa1a	0	1.43964	0.397	0.075	0
Gm26825	0	0.979815	0.459	0.153	0
Gm10076	0	0.77114	0.845	0.551	0
Rpl13a-ps1	0	0.670283	0.599	0.357	0
Rsrp1	0	0.59817	0.598	0.346	0
Gm10073	0	0.525285	0.916	0.794	0
Hsp90aa1	0	0.524521	0.804	0.654	0
Rpl10-ps3	0	0.500202	0.891	0.748	0
Gm2000	0	0.429644	0.943	0.873	0
Rpl35	0	0.337611	0.995	0.987	0
Btg1	0	-0.574625	0.928	0.983	0
Tgif1	0	-0.666207	0.063	0.275	0
Cd69	0	-0.671845	0.395	0.677	0
Klf2	0	-0.718582	0.823	0.954	0
Smad7	0	-0.722684	0.279	0.578	0
Jund	0	-0.733104	0.834	0.963	0
Junb	0	-0.753	0.753	0.928	0
Vgll4	0	-0.780733	0.228	0.52	0
Nfkbia	0	-0.797701	0.509	0.783	0
Pnrc1	0	-0.809513	0.483	0.821	0
Pim1	0	-0.837692	0.252	0.561	0
Nr4a1	0	-0.88327	0.088	0.369	0
Klf6	0	-0.885071	0.291	0.642	0
Dusp10	0	-0.896861	0.063	0.335	0
Cd28	0	-0.955335	0.239	0.601	0
Gm26917	0	-0.957052	0.602	0.92	0
Ccr7	0	-1.05406	0.278	0.64	0
Rgcc	0	-1.11041	0.1	0.422	0
Tnfaip3	0	-1.12045	0.074	0.468	0
Vps37b	0	-1.25289	0.145	0.578	0
Tsc22d3	2.59462121304868e-316	-0.586069	0.428	0.664	4.1150692438952e-312
Sub1	2.26202e-308	-0.482707	0.645	0.805	3.58756e-304
Zfp36l2	7.64625e-300	-0.585626	0.428	0.639	1.2127e-295
Tagap	1.61227e-290	-0.610735	0.063	0.255	2.55706e-286
Cd79b	2.50514e-285	0.879884	0.372	0.152	3.97315e-281
Cxcr4	5.50969e-277	-0.640851	0.106	0.316	8.73837e-273
H3f3b	1.45419e-275	-0.3699	0.943	0.976	2.30635e-271
Gm11808	8.07818e-269	0.343926	0.956	0.91	1.2812e-264
H2-Ab1	7.48492e-258	0.878978	0.482	0.265	1.18711e-253
H2-Eb1	1.19305e-254	0.864466	0.43	0.21	1.89218e-250
Gm10036	2.78831e-249	-0.253418	0.952	0.973	4.42225e-245
Fosb	7.11627e-247	-0.553759	0.293	0.525	1.12864e-242
H2-Aa	1.72139e-243	0.799167	0.451	0.243	2.73012e-239
Ms4a1	1.19462e-240	0.80065	0.318	0.124	1.89466e-236
Cd74	3.70593e-239	0.870377	0.54	0.392	5.87761e-235
Itpkb	7.18619e-235	-0.558532	0.17	0.375	1.13973e-230
Eif1	4.67521e-224	-0.253713	0.954	0.982	7.41489e-220
Ifrd1	1.03601e-214	-0.548215	0.125	0.305	1.64312e-210
Gm8797	8.24651e-214	-0.362971	0.709	0.84	1.3079e-209
Klf4	1.51865e-213	-0.616491	0.225	0.414	2.40858e-209
Rgs2	3.70901e-211	-0.589803	0.155	0.348	5.88249e-207
Cd79a	8.02206e-208	0.650792	0.388	0.186	1.2723e-203
Csrnp1	5.28484e-204	-0.513508	0.091	0.259	8.38176e-200
Gm10263	6.11729e-203	0.405578	0.618	0.475	9.70202e-199
Dusp1	1.60521e-201	-0.487078	0.361	0.579	2.54587e-197
Stk17b	9.49123e-201	-0.448992	0.416	0.605	1.50531e-196
Ier2	4.65783e-198	-0.444885	0.457	0.651	7.38731e-194
Gm8186	8.31141e-198	0.453455	0.478	0.291	1.31819e-193
H2-DMb2	1.04161e-191	0.637948	0.35	0.161	1.65199e-187
Ebf1	5.53728e-191	0.520323	0.345	0.158	8.78213e-187
Ly6d	1.82636e-183	0.731802	0.34	0.158	2.8966e-179
Gm10116	1.59026e-176	0.474471	0.341	0.169	2.52215e-172
AY036118	1.6302e-172	-0.442535	0.197	0.374	2.5855e-168
Gm10269	4.31065e-161	0.403433	0.481	0.327	6.83669e-157
Mef2c	1.5564e-159	0.462285	0.303	0.14	2.46845e-155
Gm43603	1.02252e-157	0.554579	0.292	0.13	1.62172e-153
Prdx6	2.85065e-154	-0.408742	0.35	0.508	4.52114e-150
H2-DMa	2.89853e-148	0.491575	0.409	0.239	4.59707e-144
Ubald2	9.08889e-147	-0.430073	0.248	0.389	1.4415e-142
Pou2f2	7.17405e-144	0.512909	0.277	0.131	1.1378e-139
Ly6e	3.18897e-136	0.317652	0.806	0.678	5.05771e-132
Txk	2.85947e-134	-0.441829	0.175	0.324	4.53512e-130
Ptpn6	1.76001e-131	0.421699	0.403	0.254	2.79138e-127
H2-Oa	6.52249e-128	0.479851	0.264	0.127	1.03447e-123
Cebpb	7.53239e-126	-0.452625	0.152	0.292	1.19464e-121
Satb1	3.02119e-125	-0.368684	0.352	0.515	4.79161e-121
Akap13	1.09357e-122	-0.364654	0.405	0.547	1.7344e-118
Saraf	4.49021e-118	-0.328005	0.418	0.583	7.12148e-114
Arpc5l	7.50142e-118	0.376444	0.371	0.232	1.18972e-113
Lrrc58	8.29942e-118	0.374373	0.384	0.248	1.31629e-113
Ctss	1.06559e-117	0.379522	0.471	0.326	1.69002e-113
S1pr1	8.16626e-117	-0.393141	0.187	0.333	1.29517e-112
Gm12840	2.08526e-116	-0.514617	0.247	0.393	3.30723e-112
Gm9844	2.61683e-116	0.328573	0.527	0.401	4.1503e-112
Ptprcap	8.7762e-115	0.275647	0.766	0.658	1.39191e-110
Hmha1	9.68281e-115	0.32818	0.596	0.456	1.53569e-110
H2-Ob	9.30347e-113	0.426823	0.274	0.138	1.47553e-108
4930523C07Rik	1.78591e-111	-0.350977	0.385	0.526	2.83245e-107
Irf1	9.21678e-109	-0.392692	0.156	0.287	1.46178e-104
Apobec3	5.63512e-106	0.379131	0.257	0.133	8.9373e-102
Ptp4a1	7.70986e-106	-0.366713	0.144	0.269	1.22278e-101
Ssh2	1.4639e-105	-0.359207	0.193	0.33	2.32174e-101
Cd37	1.42416e-104	0.357066	0.511	0.388	2.25872e-100
Rpl7a-ps5	6.98139e-102	0.326187	0.418	0.298	1.10725e-97
Fxyd5	3.23007e-101	-0.256619	0.576	0.719	5.12289e-97
Gm10250	7.21217e-100	0.339979	0.289	0.165	1.14385e-95
Grb2	1.96613e-99	0.35777	0.289	0.168	3.11828e-95
Lef1	2.35582e-97	-0.34206	0.317	0.464	3.73633e-93
Egr1	4.87463e-97	0.388382	0.264	0.151	7.73116e-93
Dnajb9	3.50861e-96	-0.340053	0.14	0.261	5.56465e-92
Cd3e	1.57356e-95	-0.275752	0.413	0.565	2.49567e-91
Lcp1	4.77773e-95	0.308497	0.521	0.395	7.57748e-91
Ptpn22	1.82514e-91	-0.356352	0.209	0.331	2.89467e-87
Cd72	4.98664e-90	0.381379	0.256	0.141	7.90881e-86
Gm10020	5.91405e-90	0.278408	0.516	0.411	9.37968e-86
Capg	2.45561e-86	0.380977	0.27	0.153	3.8946e-82
Hnrnpa3	2.07223e-85	0.271831	0.565	0.461	3.28655e-81
Pold4	1.39723e-84	0.364966	0.307	0.193	2.216e-80
Hvcn1	4.66541e-84	0.369113	0.282	0.165	7.39935e-80
Kdm6b	1.61622e-83	-0.360681	0.175	0.293	2.56332e-79
Eno1	8.79196e-83	0.284024	0.505	0.382	1.3944e-78
Gm6576	3.16924e-82	0.311803	0.277	0.172	5.02642e-78
Hsp90b1	1.6077e-75	0.346126	0.302	0.221	2.54982e-71
Peli1	1.92416e-73	-0.28887	0.31	0.432	3.05172e-69
Psap	2.9188e-72	0.308969	0.383	0.288	4.62922e-68
Ier5	3.1199e-71	-0.262777	0.438	0.564	4.94816e-67
Tuba1a	5.17825e-71	-0.299862	0.287	0.396	8.21271e-67
Tspan32	1.12615e-70	0.321642	0.293	0.185	1.78607e-66
Selk	7.13718e-69	-0.272161	0.358	0.47	1.13196e-64
Sfr1	5.32908e-68	-0.29703	0.215	0.318	8.45193e-64
Ly6a	1.87347e-66	0.323376	0.305	0.198	2.97133e-62
Churc1	1.75583e-63	-0.270723	0.286	0.389	2.78475e-59
Tob1	9.23782e-62	-0.282795	0.171	0.27	1.46512e-57
Smim14	1.32553e-60	0.282378	0.376	0.268	2.1023e-56
Serp1	2.51053e-57	0.276966	0.426	0.317	3.9817e-53
Ccnl1	1.53454e-56	-0.259131	0.311	0.411	2.43377e-52
Serinc3	3.43119e-55	0.280153	0.295	0.206	5.44186e-51
Gm10260	3.87589e-55	0.251564	0.307	0.224	6.14716e-51
Gm8369	1.85469e-53	-0.253303	0.401	0.504	2.94154e-49
Plac8	1.85836e-50	0.361699	0.254	0.176	2.94736e-46
Ralgps2	1.51643e-45	0.273049	0.255	0.17	2.40506e-41
Cst3	7.87523e-41	0.29614	0.256	0.181	1.24901e-36
Id2	3.76647e-39	-0.250899	0.223	0.308	5.97362e-35
