# Supplementary material for: Immune checkpoint modulation enhances HIV-1 antibody induction
Source: Nat Commun. 2020 Feb 19;11:948. doi: 10.1038/s41467-020-14670-w (PMC7031230; doi:10.1038/s41467-020-14670-w)
Supplement: Supplementary file 13 — Supplementary Data 9 [file 41467_2020_14670_MOESM13_ESM.xlsx]

## Sheet: CTLA4vsCTRL_Bcell
gene	p_val	avg_logFC	pct.1	pct.2	p_val_adj
Gm10076	6.69256e-168	0.87208	0.855	0.505	1.06144e-163
Gm26917	2.65067e-145	-0.776536	0.626	0.873	4.20397e-141
Rpl35	5.62701e-113	0.354423	0.996	0.989	8.92445e-109
Gm2000	6.22062e-92	0.502347	0.945	0.832	9.86591e-88
Gm10073	1.2155e-59	0.474227	0.833	0.65	1.92778e-55
Jund	1.78119e-54	-0.322159	0.924	0.972	2.82497e-50
H3f3b	1.30044e-49	-0.326645	0.964	0.989	2.0625e-45
Sub1	1.33886e-46	-0.401624	0.806	0.895	2.12342e-42
Ccr7	2.6824e-44	-0.584405	0.431	0.641	4.25428e-40
Gm8797	3.37076e-41	-0.398686	0.676	0.807	5.34602e-37
Rpl13a-ps1	1.6858e-34	0.497581	0.488	0.292	2.67368e-30
Cd83	4.13254e-33	-0.419948	0.625	0.743	6.55421e-29
Gm8186	3.60993e-32	0.449109	0.457	0.255	5.72536e-28
Btg1	4.99514e-32	-0.271179	0.983	0.99	7.92229e-28
Rpl10-ps3	9.84411e-32	0.350161	0.819	0.694	1.56128e-27
Gm11808	3.11944e-29	0.287539	0.934	0.872	4.94744e-25
Gm10263	4.81133e-28	0.430073	0.551	0.377	7.63076e-24
Ifi27l2a	4.30565e-22	-0.460528	0.349	0.393	6.82877e-18
Lrrc58	1.14552e-21	0.403383	0.341	0.187	1.81679e-17
Vps37b	2.16199e-21	-0.418708	0.226	0.329	3.42892e-17
Nr4a1	1.87494e-20	-0.412762	0.344	0.496	2.97365e-16
Gm10116	2.50657e-19	0.370549	0.351	0.2	3.97542e-15
Gm10269	4.38077e-18	0.37001	0.399	0.254	6.9479e-14
Klf4	5.62088e-17	-0.349921	0.459	0.579	8.91472e-13
Ifrd1	3.93838e-16	-0.369433	0.191	0.28	6.24627e-12
Nfkbia	2.61998e-15	-0.268024	0.582	0.647	4.15529e-11
Rel	1.50019e-13	-0.284512	0.398	0.473	2.37931e-09
Cebpb	4.09083e-13	-0.348737	0.254	0.352	6.48806e-09
Pim1	2.46952e-12	-0.313985	0.309	0.418	3.91665e-08
Tgif1	4.65431e-11	-0.304651	0.247	0.337	7.38174e-07
AY036118	3.17888e-10	-0.2522	0.262	0.351	5.0417e-06
