# Supplementary material for: Immune checkpoint modulation enhances HIV-1 antibody induction
Source: Nat Commun. 2020 Feb 19;11:948. doi: 10.1038/s41467-020-14670-w (PMC7031230; doi:10.1038/s41467-020-14670-w)
Supplement: Supplementary file 14 — Supplementary Data 10 [file 41467_2020_14670_MOESM14_ESM.xls]

## Sheet: OX40vsCTRL_Bcell
gene	p_val	avg_logFC	pct.1	pct.2	p_val_adj
Jund	0	-1.02418	0.837	0.972	0
Gm26917	1.56055574895416e-319	-1.06382	0.531	0.873	2.4750414178413e-315
Ccr7	1.57595186317266e-313	-1.46545	0.166	0.641	0
Sub1	3.7444e-254	-0.851585	0.65	0.895	5.93861e-250
Nr4a1	3.93392e-254	-1.33768	0.072	0.496	6.23919e-250
Rpl35	6.20786e-212	0.391145	0.997	0.989	9.84566e-208
Btg1	2.74322e-209	-0.658962	0.945	0.99	4.35075e-205
Klf2	8.85441e-200	-0.794189	0.816	0.956	1.40431e-195
H3f3b	9.47427e-188	-0.593829	0.953	0.989	1.50262e-183
Tsc22d3	1.15939e-177	-0.888166	0.402	0.756	1.8388e-173
Klf6	9.51973e-168	-1.0343	0.233	0.591	1.50983e-163
Gm10076	2.0163e-167	0.762997	0.814	0.505	3.19785e-163
Cd83	3.27172e-167	-0.895421	0.399	0.743	5.18895e-163
Klf4	2.83935e-138	-0.922227	0.272	0.579	4.50321e-134
Gm26825	2.37768e-134	1.04654	0.418	0.106	3.771e-130
Gm10073	4.50965e-132	0.601141	0.872	0.65	7.1523e-128
Pim1	9.33635e-117	-0.890327	0.143	0.418	1.48075e-112
Tgif1	1.28073e-112	-0.815306	0.079	0.337	2.03124e-108
Rsrp1	1.91967e-112	0.747904	0.604	0.28	3.04459e-108
Cxcr4	5.49327e-112	-0.833206	0.152	0.441	8.71232e-108
Fosb	1.24272e-110	-0.78564	0.283	0.58	1.97096e-106
Junb	4.67094e-107	-0.584734	0.736	0.895	7.40811e-103
Rel	1.06561e-106	-0.797553	0.201	0.473	1.69005e-102
Gm2000	2.97846e-106	0.469009	0.934	0.832	4.72384e-102
Pnrc1	1.17544e-104	-0.643923	0.436	0.715	1.86425e-100
Cd69	1.19083e-104	-0.716176	0.391	0.679	1.88865e-100
Vps37b	2.85871e-103	-0.823418	0.096	0.329	4.53391e-99
Stk17b	1.59122e-100	-0.636228	0.441	0.694	2.52367e-96
Eif1	2.26496e-85	-0.333226	0.954	0.987	3.59223e-81
Rpl10-ps3	2.42832e-82	0.479899	0.863	0.694	3.85131e-78
Hsp90aa1	6.23975e-78	0.506787	0.796	0.638	9.89625e-74
Hspa1a	1.21378e-72	1.03217	0.301	0.084	1.92505e-68
Rpl13a-ps1	9.99281e-68	0.614843	0.527	0.292	1.58486e-63
Cebpb	1.00627e-63	-0.660896	0.148	0.352	1.59594e-59
Rgs2	1.47084e-63	-0.67065	0.175	0.389	2.33276e-59
Ifrd1	2.05978e-59	-0.61803	0.105	0.28	3.26682e-55
Gm11808	1.87719e-57	0.340442	0.946	0.872	2.97722e-53
Fos	2.48497e-57	-0.416302	0.631	0.823	3.94117e-53
Gpr183	5.15549e-57	-0.635668	0.12	0.299	8.17661e-53
Egr1	1.60021e-56	0.644326	0.301	0.107	2.53793e-52
Cd79b	4.65639e-52	0.365752	0.887	0.774	7.38503e-48
Smad7	6.78496e-52	-0.540008	0.153	0.341	1.07609e-47
Gm8797	7.92641e-50	-0.362912	0.689	0.807	1.25713e-45
Srgn	9.29861e-47	-0.388766	0.603	0.744	1.47476e-42
Selk	1.05101e-46	-0.448201	0.378	0.533	1.6669e-42
Fam43a	1.52964e-44	-0.548442	0.138	0.295	2.42602e-40
Siah2	1.45941e-43	-0.507911	0.111	0.261	2.31462e-39
Jmjd1c	9.15839e-43	-0.529134	0.17	0.316	1.45252e-38
Satb1	5.62951e-41	-0.482348	0.244	0.41	8.9284e-37
Gm10269	3.48772e-39	0.453504	0.441	0.254	5.53152e-35
4930523C07Rik	3.36798e-38	-0.430393	0.381	0.533	5.34162e-34
AY036118	3.98575e-38	-0.4325	0.19	0.351	6.32141e-34
Gm8186	1.2939e-35	0.417534	0.43	0.255	2.05213e-31
Nfkbia	4.52933e-35	-0.380215	0.518	0.647	7.18352e-31
Dusp1	1.19315e-34	-0.441964	0.325	0.5	1.89233e-30
Ms4a1	2.87633e-33	0.318199	0.811	0.696	4.56186e-29
Cytip	7.92517e-32	-0.413114	0.252	0.388	1.25693e-27
Gm43291	1.09606e-31	0.419199	0.449	0.283	1.73836e-27
Actg1	1.12533e-31	0.278607	0.886	0.795	1.78477e-27
Nfkbid	1.73693e-31	-0.458102	0.125	0.256	2.75477e-27
Tspan32	3.91664e-31	0.406106	0.358	0.195	6.21178e-27
Gimap1	4.19597e-31	0.368284	0.512	0.336	6.65482e-27
Ptp4a1	1.38656e-30	-0.419695	0.156	0.292	2.19909e-26
Sfr1	3.87727e-30	-0.41469	0.206	0.341	6.14936e-26
Arpc5l	5.89549e-30	0.362012	0.519	0.349	9.35024e-26
Gm10116	1.14031e-29	0.40557	0.358	0.2	1.80853e-25
D8Ertd738e	3.40015e-29	-0.361767	0.345	0.461	5.39264e-25
Inpp5d	8.77865e-29	-0.413111	0.161	0.285	1.39229e-24
Pou2f2	2.93457e-28	0.355895	0.555	0.395	4.65423e-24
Il2rg	8.48586e-28	-0.355394	0.399	0.519	1.34586e-23
Gm8369	8.96446e-28	-0.387551	0.415	0.536	1.42176e-23
Gm10263	7.22343e-27	0.359243	0.527	0.377	1.14564e-22
Bri3	9.69234e-27	-0.399968	0.188	0.295	1.53721e-22
Ptpn6	1.29032e-26	0.33217	0.584	0.425	2.04645e-22
Lrrc58	2.30342e-26	0.36665	0.326	0.187	3.65322e-22
Hmha1	2.3415e-26	0.35374	0.534	0.377	3.71361e-22
Id3	3.98397e-26	0.403517	0.278	0.145	6.31858e-22
Ier5	1.01682e-24	-0.330756	0.448	0.588	1.61268e-20
Hnrnpa3	1.12097e-24	0.318592	0.538	0.41	1.77785e-20
Ifi27l2a	1.22584e-24	-0.436034	0.331	0.393	1.94419e-20
Siglecg	1.40809e-23	0.32077	0.502	0.36	2.23322e-19
Psma3	1.11594e-22	-0.292915	0.378	0.462	1.76987e-18
Apobec3	1.23478e-22	0.331685	0.409	0.266	1.95836e-18
Ets1	1.8648e-22	-0.306461	0.41	0.524	2.95757e-18
Arf6	3.84344e-22	-0.32886	0.325	0.436	6.09569e-18
Ywhaz	4.16856e-22	-0.324851	0.284	0.383	6.61134e-18
Ccnd2	4.30252e-22	-0.389339	0.148	0.253	6.82379e-18
Psap	7.42323e-22	0.355295	0.422	0.293	1.17732e-17
Zfp36l1	7.68181e-22	-0.307692	0.418	0.517	1.21834e-17
Napsa	3.33811e-21	0.250676	0.596	0.455	5.29424e-17
Gm9844	7.87858e-21	0.328548	0.36	0.227	1.24954e-16
Ogt	1.2428e-20	0.337472	0.369	0.236	1.97109e-16
Ier2	4.18925e-20	-0.326355	0.399	0.523	6.64415e-16
Cd22	9.45598e-20	0.267037	0.362	0.234	1.49972e-15
Psmb9	2.13453e-19	0.265054	0.36	0.234	3.38537e-15
Akap13	3.13901e-19	-0.294727	0.392	0.485	4.97847e-15
Prdx6	6.2092e-19	-0.322649	0.212	0.304	9.84779e-15
Spib	7.87966e-19	0.300278	0.274	0.157	1.24971e-14
Grb2	1.22718e-18	0.304298	0.434	0.304	1.94631e-14
Kras	2.4614e-18	-0.327295	0.176	0.264	3.90379e-14
Oser1	3.41511e-18	-0.312454	0.152	0.254	5.41637e-14
Cr2	3.42345e-18	0.319537	0.279	0.162	5.42958e-14
H2-DMb1	1.5118e-17	-0.295685	0.32	0.401	2.39772e-13
Aldh2	1.66859e-17	0.268069	0.315	0.195	2.64638e-13
Ccnl1	6.73308e-17	-0.289923	0.324	0.407	1.06787e-12
Kdm6b	1.21339e-16	-0.335539	0.16	0.265	1.92444e-12
Gm10020	2.5675e-16	0.274633	0.428	0.304	4.07205e-12
Ubald2	3.87307e-16	-0.308845	0.19	0.277	6.14269e-12
Rpl7a-ps5	1.40329e-15	0.297043	0.368	0.257	2.22562e-11
Tnfrsf13c	3.01894e-15	0.270646	0.387	0.271	4.78804e-11
Cd24a	8.6284e-15	-0.272362	0.399	0.486	1.36846e-10
Elf1	1.95401e-14	-0.274381	0.251	0.344	3.09906e-10
Fam107b	3.21931e-14	-0.275416	0.211	0.301	5.10582e-10
Grap	6.56231e-14	0.263274	0.341	0.23	1.04078e-09
Tra2a	7.26657e-12	0.256515	0.341	0.245	1.15248e-07
Ppp1r15a	1.27893e-11	-0.263348	0.34	0.426	2.02839e-07
Tuba1a	5.42552e-11	-0.25024	0.236	0.299	8.60487e-07
