# Supplementary material for: Immune checkpoint modulation enhances HIV-1 antibody induction
Source: Nat Commun. 2020 Feb 19;11:948. doi: 10.1038/s41467-020-14670-w (PMC7031230; doi:10.1038/s41467-020-14670-w)
Supplement: Supplementary file 15 — Source Data [file 41467_2020_14670_MOESM15_ESM.xlsx]

## Sheet: Figure1B
	CTLA-4				PD-1				CTLA-4 + PD				Control
6	10.921	11.756	12.176	12.21	9.779	8.01	9.242	11.374	12.463	12.318	12.376	11.872	10.369	11.908	10.859	10.386

## Sheet: Figure1C
	CTLA-4				PD-1				CTLA-4 + PD				Control
6	10.921	11.756	12.176	12.21	9.779	8.01	9.242	11.374	12.463	12.318	12.376	11.872	10.369	11.908	10.859	10.386

## Sheet: Figure1D
	CTLA4								PD1								CH65
6	-0.178043	0.734488	0.668789	0.970485	0.812595	0.932997	0.761545	0.175382	-0.835731	-1.61937	-1.21804	-0.0802121					-0.482217	0.346405	-0.487816	-0.484166
10	0.49858	0.201329	0.733815	1.29167	0.805205	0.665167	0.214325	0.695055	-1.00874	-1.08641	-1.15412	-0.165694					-0.878113	0.613739	-0.609909	-0.808412
14	0.362855	0.120209	0.735066	1.19648	0.198638	0.893123	0.600418	-0.127676	-1.22269	-1.24245	-1.16845	0.23676					-1.02967	0.644654	-0.209823	0.0150894

## Sheet: Figure1F
Week	CTLA-4				Control
12		12.373	9.441	9.062	8.535	6.1	6.595	8.214
18	5.978	9.6	6.766	7.683	6.308	4.328	6.434	6.25
24	6.588	7.67	7.65	7.454	6.569	3.445	5.998	5.273

## Sheet: Figure1G
	CTLA-4				Control
12	63.2	14.8	37		9.1	9.6	11.4	27.1
18	25.8	80.6	28.4	52.6	20.6	22.6	26.6	51.5
24	25.4	50.1	26.5	34.1	19	26.1	27.8	32.6

## Sheet: Figure1H
	CTLA-4				Control
12	46	10	10	10	88	10	10	10
18	182	749	10	10	10	10	10	10
24	1219	574	805	10	10	10	10	10

## Sheet: Figure1I
	CTLA-4				Control
12	1.56936	0.515244	0.356057	0.0873455	0.635923	-0.854487	-0.719263	-0.0853427
18	-0.18727	2.7377	-0.177231	0.582262	-0.463259	-0.922316	-0.300682	0.194578
24	1.12763	1.70989	1.02117	0.521782	-0.254243	-0.688179	-0.0472156	-0.0276074

## Sheet: Figure2A
	CTLA-4				PD-1				CTLA-4 + PD-1				Control (CH65)
CH505 TF gp120	1020	1360	1460	1440	352	155	225	942	1170	1120	1850	1940	617	1290	671	649
CH505 TF SOSIP	64.3	192	199	209	46.1	11.1	14.9	67.7	182	237	240	247	62.8	95.8	90.4	70.9

## Sheet: Figure2B
	CTLA-4				PD-1				CTLA-4 + PD-1				Control (CH65)
CH505 TF gp120	21500000	19100000	14000000	13000000	7410000	3440000	2600000	19100000	16400000	14200000	10100000	12800000	10700000	34300000	9970000	8990000
CH505 TF SOSIP	418000	2360000	961000	1480000	2110000	188000	24000	315000	1010000	1250000	1520000	882000	576000	341000	845000	533000

## Sheet: Figure2C
	CTLA-4				Control
CH848 DT SOSIP	82.6	492	205	204	46	44.7	118	158
CH848 WT SOSIP	82.5	550	220	214	47.6	45.1	127	181

[truncated: 32 more sheets: Figure2D, Figure4B, Figure4C, Figure4D, Figure4E, Figure4F, Figure4G, Figure4H, Figure4I, Figure5B, Figure5C, Figure5D, Figure5E, Figure6A, Figure6B, Figure6C, Figure6D, Figure6E, Figure6F, SupplementaryFigure1A …]
